# Supplementary material for: The NPGS Sudan sorghum germplasm collection reveals a novel cluster of R genes associated with rust resistant
Source: Plant Genome. 2025 Sep 15;18(3):e70113. doi: 10.1002/tpg2.70113 (PMC12438027; doi:10.1002/tpg2.70113)
Supplement: Supplementary file 1 — Supplementary Table S1 Hierarchical organization of the genetic relatedness of 268 accessions from the USDA‐NPGS Sudan germplasm collection based on the population structure analysis of 5366 unlinked SNPs (Cuevas and Prom 2020) and rust resistant response. Supplementary Table S2. Genetic variation and haplotypes found the exon 1 of the candidate rust resistance gene Sobic.008G172800. [file TPG2-18-e70113-s001.xlsx]

## Sheet: Supplementary Table S1
	Supplementary Table S1 Hierarchical organization of the genetic relatedness of 268 accessions from the USDA-NPGS Sudan germplasm collection based on the population structure analysis of 5366 unlinked SNPs (Cuevas & Prom, 2020) and rust resistant response.
	Population Classificaiton	PI	Pop1	Pop2	Pop3	Pop4	Pop5		Rust	Clasification
	ADX	PI562941	0.001	0.4375	0.4985	0.0007	0.0623		1.14286	Resistant
	ADX	PI568398	0.0027	0.356	0.5657	0.001	0.0747		1.5	Resistant
	Pop3	PI568557	0.009	0	0.9887	0	0.0023		1.16667	Resistant
	Pop3	PI568621	0.001	0.001	0.994	0.0017	0.0023		1	Resistant
	ADX	PI569993	0.001	0.3542	0.5548	0.001	0.089		1	Resistant
	ADX	PI570213	0.017	0.0633	0.6409	0.1199	0.1589		1.8	Resistant
	Pop3	PI570548	0.0007	0.001	0.9953	0.002	0.001		1	Resistant
	ADX	PI570705	0.001	0.3761	0.5163	0.001	0.1056		1.6	Resistant
	ADX	PI570708	0.0326	0.1046	0.5993	0.0306	0.2328		1.8	Resistant
	Pop5	PI217799	0.013	0.0974	0.0093	0.0013	0.879		1.125	Resistant
	Pop3	PI568567	0.0833	0.1053	0.7923	0.018	0.001		1.14286	Resistant
	Pop3	PI568664	0	0.0003	0.9453	0.002	0.0523		1.25	Resistant
	ADX	PI569438	0.0864	0.3314	0.5062	0.0263	0.0497		1.2	Resistant
	ADX	PI569463	0.058	0.2363	0.5897	0.0337	0.0823		1.8	Resistant
	ADX	PI570160	0.0507	0.0013	0.5865	0.0864	0.2751		1.35714	Resistant
	Pop5	PI571069	0.005	0.0377	0.2109	0.003	0.7434		1.83333	Resistant
	ADX	PI569450	0.007	0.3593	0.554	0.002	0.0777		1.83333	Resistant
	ADX	PI570974	0.038	0.1661	0.0487	0.0851	0.6621		1	Resistant
	Pop5	PI061455	0	0	0	0.001	0.999		4.25	Suceptible
	ADX	PI152615	0.1196	0.3362	0.122	0.001	0.4212		4	Suceptible
	Pop4	PI152654	0.0093	0.0083	0.1343	0.8127	0.0353		3	Suceptible
	ADX	PI152703	0.0063	0.0653	0.4137	0.17	0.3447		2.25	Suceptible
	Pop1	PI152728	0.9797	0.001	0.001	0	0.0183		3.5	Suceptible
	Pop5	PI152736	0.001	0.0007	0.1286	0	0.8698		4	Suceptible
	ADX	PI152739	0.055	0.002	0.6949	0.07	0.1781		1.5	Suceptible
	Pop5	PI217708	0.001	0.003	0.1083	0.001	0.8867		3.5	Suceptible
	Pop4	PI217765	0	0	0	1	0		4	Suceptible
	Pop5	PI217768	0	0.001	0.002	0.0523	0.9447		3.5	Suceptible
	Pop5	PI217781	0.001	0	0.0197	0.068	0.9113		3.71429	Suceptible
	Pop4	PI217838	0.001	0	0	0.999	0		4.25	Suceptible
	Pop5	PI217855	0.001	0.007	0.128	0.001	0.863		4	Suceptible
	Pop2	PI217891	0.1679	0.8304	0.001	0.0007	0		2.75	Suceptible
	Pop5	PI291027	0.001	0.0003	0.001	0.0854	0.9123		3.66667	Suceptible
	Pop2	PI562924	0.1773	0.8217	0.001	0	0		3.75	Suceptible
	ADX	PI562942	0	0.6855	0	0.3135	0.001		4.5	Suceptible
	ADX	PI562943	0.0057	0.1413	0.1956	0.0536	0.6038		2.25	Suceptible
	Pop2	PI563145	0.2041	0.6958	0.0981	0.001	0.001		4.25	Suceptible
	Pop2	PI563146	0.1004	0.8756	0.0223	0	0.0017		4.25	Suceptible
	Pop4	PI563262	0.001	0.2879	0.0013	0.7088	0.001		4.5	Suceptible
	ADX	PI563299	0.016	0.002	0.1903	0.383	0.4087		4.5	Suceptible
	ADX	PI563308	0.0043	0.0183	0.116	0.6836	0.1777		5	Suceptible
	ADX	PI563319	0.006	0.128	0.3249	0.1363	0.4049		2.25	Suceptible
	ADX	PI563323	0.0053	0.0043	0.13	0.2581	0.6022		3.66667	Suceptible
	Pop2	PI563379	0.1629	0.8105	0.001	0.025	0.0007		5	Suceptible
	ADX	PI568267	0.51	0.3843	0.0837	0.021	0.001		4.5	Suceptible
	Pop5	PI568288	0	0	0	0	1		5	Suceptible
	ADX	PI568292	0.2751	0.2678	0.2784	0.1751	0.0037		4.5	Suceptible
	ADX	PI568299	0.3964	0.001	0.5996	0.001	0.002		2.33333	Suceptible
	Pop1	PI568308	1	0	0	0	0		5	Suceptible
	ADX	PI568310	0.045	0.4567	0.3934	0.001	0.1039		3.5	Suceptible
	ADX	PI568312	0.3558	0.1174	0.1114	0.0013	0.4141		4.5	Suceptible
	ADX	PI568319	0.0597	0.4513	0.0953	0.004	0.3897		2	Suceptible
	Pop1	PI568325	1	0	0	0	0		4	Suceptible
	ADX	PI568326	0.1273	0.4362	0.3772	0.005	0.0543		5	Suceptible
	ADX	PI568328	0.0533	0.1959	0.5425	0.113	0.0953		2	Suceptible
	ADX	PI568331	0.019	0.1271	0.427	0.059	0.3679		2.5	Suceptible
	Pop1	PI568335	0.8656	0.0924	0.0333	0.0067	0.002		3.5	Suceptible
	ADX	PI568338	0.0976	0.4335	0.109	0.2063	0.1536		5	Suceptible
	Pop4	PI568351	0.0003	0.001	0	0.9987	0		3	Suceptible
	Pop4	PI568352	0.002	0.001	0.091	0.6953	0.2107		2.75	Suceptible
	ADX	PI568371	0.089	0.1813	0.139	0.3599	0.2309		4.5	Suceptible
	ADX	PI568373	0.1606	0.2745	0.1819	0.3588	0.0243		2.5	Suceptible
	Pop5	PI568374	0.001	0.001	0.0047	0.045	0.9483		4	Suceptible
	ADX	PI568382	0.002	0.0633	0.2372	0.2918	0.4057		4	Suceptible
	Pop5	PI568402	0.001	0	0.1104	0	0.8886		3.75	Suceptible
	Pop5	PI568418	0	0	0	0.001	0.999		4.4	Suceptible
	Pop2	PI568432	0.001	0.7814	0.1216	0.001	0.095		3.5	Suceptible
	Pop2	PI568436	0.001	0.712	0.254	0.032	0.001		4	Suceptible
	ADX	PI568447	0.088	0.2587	0.2783	0.238	0.137		3	Suceptible
	Pop2	PI568457	0	0.997	0.002	0	0.001		3.75	Suceptible
	ADX	PI568476	0.1147	0.5187	0.1501	0.0297	0.1868		5	Suceptible
	Pop2	PI568480	0.0303	0.8493	0.0027	0.0037	0.114		4.5	Suceptible
	Pop1	PI568492	1	0	0	0	0		4.5	Suceptible
	ADX	PI568509	0.153	0.263	0.539	0.043	0.002		3	Suceptible
	ADX	PI568514	0.1857	0.2981	0.4868	0.0283	0.001		3.5	Suceptible
	Pop3	PI568517	0.055	0.1234	0.7686	0.004	0.049		5	Suceptible
	ADX	PI568523	0.579	0.0717	0.0973	0.178	0.074		5	Suceptible
	Pop1	PI568527	0.7482	0.0303	0.2174	0.001	0.003		3.6	Suceptible
	ADX	PI568528	0.5284	0.0083	0.461	0.001	0.0013		4	Suceptible
	Pop3	PI568535	0.002	0.0017	0.9557	0.0387	0.002		2.75	Suceptible
	Pop3	PI568536	0.046	0.074	0.8149	0.001	0.064		4	Suceptible
	ADX	PI568545	0.0313	0.0723	0.4217	0.0083	0.4664		4.5	Suceptible
	Pop1	PI568553	1	0	0	0	0		4	Suceptible
	ADX	PI568571	0.093	0.1727	0.3708	0.3358	0.0277		2.5	Suceptible
	Pop1	PI568579	0.945	0.001	0.0027	0.001	0.0503		5	Suceptible
	Pop1	PI568581	0.749	0.0057	0.1683	0.001	0.076		5	Suceptible
	ADX	PI568582	0.4987	0.0013	0.315	0.001	0.184		4	Suceptible
	Pop3	PI568605	0.001	0.001	0.7036	0.0027	0.2917		3.4	Suceptible
	Pop3	PI568632	0.001	0.001	0.8501	0.001	0.1469		5	Suceptible
	Pop3	PI568650	0	0	0.998	0.001	0.001		3.75	Suceptible
	Pop3	PI568654	0	0.001	0.853	0.001	0.145		5	Suceptible
	Pop1	PI568657	1	0	0	0	0		4	Suceptible
	Pop3	PI568667	0	0	0.997	0.001	0.002		3	Suceptible
	Pop3	PI568670	0.001	0	0.7605	0.001	0.2375		3.5	Suceptible
	Pop3	PI568674	0.001	0.001	0.9277	0.001	0.0693		4.28571	Suceptible
	ADX	PI568990	0.2356	0.0027	0.2483	0.0007	0.5128		1.85714	Suceptible
	ADX	PI569010	0.1591	0.4338	0.2494	0.0964	0.0614		4.2	Suceptible
	ADX	PI569012	0.063	0.2437	0.2817	0.031	0.3807		4	Suceptible
	Pop5	PI569014	0.02	0.002	0.1407	0.0103	0.827		4.8	Suceptible
	ADX	PI569022	0.052	0.5525	0.002	0.1616	0.2319		3.83333	Suceptible
	ADX	PI569026	0.1866	0.5278	0.0357	0.028	0.2219		1.8	Suceptible
	Pop2	PI569032	0.01	0.7158	0.104	0.038	0.1323		2.5	Suceptible
	ADX	PI569037	0.2819	0.6341	0.0817	0.001	0.0013		4	Suceptible
	ADX	PI569039	0.2011	0.6169	0.1797	0.0013	0.001		3.5	Suceptible
	ADX	PI569043	0.1376	0.6824	0.1779	0.001	0.001		3.66667	Suceptible
	Pop2	PI569062	0.101	0.8974	0	0.001	0.0007		4.33333	Suceptible
	Pop2	PI569066	0.038	0.959	0.002	0	0.001		3	Suceptible
	Pop2	PI569069	0.001	0.999	0	0	0		3.5	Suceptible
	ADX	PI569082	0	0.4081	0.001	0.0087	0.5822		2.25	Suceptible
	Pop2	PI569085	0.1163	0.842	0.001	0.0397	0.001		3	Suceptible
	Pop2	PI569094	0.0541	0.8509	0.0804	0.0087	0.006		2	Suceptible
	Pop2	PI569100	0.0007	0.7965	0.001	0.001	0.2009		2.5	Suceptible
	Pop2	PI569110	0.0233	0.9747	0.001	0.001	0		5	Suceptible
	ADX	PI569113	0.0003	0.2882	0.001	0.2992	0.4113		3.5	Suceptible
	Pop2	PI569120	0.0756	0.9164	0.001	0.006	0.001		3	Suceptible
	Pop2	PI569132	0.005	0.994	0	0.001	0		2	Suceptible
	Pop2	PI569151	0.0537	0.9003	0.001	0.044	0.001		3	Suceptible
	Pop2	PI569160	0.1787	0.738	0.001	0.0813	0.001		4.5	Suceptible
	Pop2	PI569163	0.1357	0.8167	0.0043	0.0423	0.001		4.2	Suceptible
	Pop2	PI569207	0.1437	0.7169	0.035	0.026	0.0784		3	Suceptible
	ADX	PI569220	0.007	0.2686	0.0813	0.005	0.6381		4.75	Suceptible
	Pop2	PI569234	0.1047	0.7422	0.027	0.001	0.1251		2	Suceptible
	Pop2	PI569244	0.0633	0.9203	0.0113	0.003	0.002		3	Suceptible
	ADX	PI569248	0.003	0.3967	0.002	0.1516	0.4467		5	Suceptible
	Pop2	PI569251	0.1492	0.7592	0.0673	0.0203	0.004		2.66667	Suceptible
	ADX	PI569253	0.002	0.2822	0.0137	0.1513	0.5508		3	Suceptible
	ADX	PI569272	0.0773	0.3949	0.001	0.065	0.4618		2.66667	Suceptible
	ADX	PI569274	0.1603	0.46	0.0017	0.0843	0.2937		5	Suceptible
	ADX	PI569295	0.0403	0.349	0.021	0.1653	0.4243		5	Suceptible
	Pop2	PI569306	0.02	0.9116	0.0017	0.0667	0		3	Suceptible
	Pop2	PI569342	0.0683	0.748	0.0507	0.055	0.078		3.5	Suceptible
	ADX	PI569343	0.0759	0.6006	0.1809	0.002	0.1406		4.75	Suceptible
	Pop2	PI569346	0	0.7281	0.001	0.2433	0.0277		3.5	Suceptible
	ADX	PI569370	0.001	0.6795	0.001	0.1056	0.2129		5	Suceptible
	ADX	PI569377	0.09	0.6546	0.0013	0.112	0.142		3	Suceptible
	Pop2	PI569380	0.0417	0.8523	0.0457	0.0097	0.0507		2	Suceptible
	ADX	PI569416	0.0983	0.1316	0.6631	0.0037	0.1033		2.5	Suceptible
	Pop5	PI569430	0.001	0.005	0.1365	0.001	0.8565		2	Suceptible
	ADX	PI569439	0.069	0.1367	0.6133	0.0123	0.1687		1.5	Suceptible
	Pop5	PI569451	0.001	0.0103	0.1787	0.001	0.809		2.21429	Suceptible
	ADX	PI569816	0.034	0.0267	0.1213	0.6357	0.1823		3.5	Suceptible
	Pop5	PI569823	0.001	0	0.0003	0.1161	0.8826		4.5	Suceptible
	ADX	PI569848	0.0761	0.2462	0.1815	0.1821	0.3142		4.5	Suceptible
	Pop5	PI569856	0.0033	0.001	0	0.2565	0.7392		4.75	Suceptible
	Pop2	PI569861	0.1192	0.8552	0.001	0.0236	0.001		4.5	Suceptible
	ADX	PI569876	0.0663	0.117	0.5093	0.1177	0.1897		1.6	Suceptible
	ADX	PI569879	0.0267	0.0623	0.33	0.0053	0.5757		4	Suceptible
	Pop5	PI569880	0.0033	0.0027	0.1873	0.0077	0.7991		4.5	Suceptible
	Pop5	PI569897	0	0	0.001	0.1601	0.8389		3.5	Suceptible
	Pop5	PI569904	0	0	0	0	1		4	Suceptible
	Pop5	PI569917	0.0007	0	0	0.001	0.9983		2.5	Suceptible
	Pop5	PI569921	0	0.001	0.001	0.172	0.826		4.5	Suceptible
	Pop5	PI569922	0	0	0	0.001	0.999		2.5	Suceptible
	Pop5	PI569938	0	0	0	0.047	0.953		3.5	Suceptible
	ADX	PI569957	0.1793	0.2447	0.1203	0.1297	0.326		3.75	Suceptible
	Pop5	PI569978	0.013	0.001	0.001	0.1036	0.8814		3.5	Suceptible
	ADX	PI569995	0.3043	0.346	0.2647	0.0763	0.0087		3.5	Suceptible
	Pop4	PI570000	0.0183	0.0087	0.082	0.7102	0.1807		3.75	Suceptible
	ADX	PI570059	0.0063	0.1267	0.3607	0.005	0.5013		2.5	Suceptible
	ADX	PI570072	0.0843	0.191	0.4907	0.0457	0.1883		1.33333	Suceptible
	ADX	PI570096	0.0323	0.3809	0.5415	0.001	0.0443		2	Suceptible
	ADX	PI570104	0.0593	0.1429	0.5748	0.0549	0.1682		2	Suceptible
	Pop5	PI570123	0.0603	0.0027	0.1942	0.003	0.7398		4	Suceptible
	Pop1	PI570140	1	0	0	0	0		3.5	Suceptible
	ADX	PI570157	0.058	0.043	0.6293	0.0853	0.1843		2	Suceptible
	ADX	PI570162	0.0293	0.027	0.645	0.138	0.1607		3	Suceptible
	Pop5	PI570181	0.001	0.001	0.141	0.001	0.856		5	Suceptible
	Pop5	PI570200	0.001	0.001	0.2074	0.001	0.7896		5	Suceptible
	ADX	PI570211	0.0903	0.1213	0.5497	0.0997	0.139		2.4	Suceptible
	ADX	PI570221	0.0891	0.0217	0.4333	0.1001	0.3559		2	Suceptible
	ADX	PI570258	0.0267	0.0243	0.6197	0.0193	0.3099		3	Suceptible
	Pop3	PI570259	0.0043	0.0023	0.889	0.001	0.1033		4.5	Suceptible
	Pop3	PI570265	0.0677	0.108	0.7819	0.0167	0.0257		5	Suceptible
	Pop1	PI570280	1	0	0	0	0		4	Suceptible
	ADX	PI570285	0	0	0.0003	0.4766	0.523		4.25	Suceptible
	ADX	PI570293	0.001	0.0007	0.5157	0.001	0.4817		5	Suceptible
	Pop5	PI570300	0.0087	0.035	0.1927	0.0027	0.761		3.5	Suceptible
	Pop5	PI570305	0.003	0.0027	0.1889	0.001	0.8044		4.25	Suceptible
	Pop5	PI570318	0	0.002	0.2171	0.001	0.7799		4.5	Suceptible
	Pop5	PI570321	0.018	0.0217	0.234	0.002	0.7243		4.5	Suceptible
	Pop5	PI570330	0.002	0.003	0.1076	0	0.8874		4.5	Suceptible
	Pop5	PI570335	0	0.001	0.1147	0.001	0.8833		4.75	Suceptible
	Pop5	PI570348	0.003	0.001	0.1724	0.001	0.8225		3	Suceptible
	Pop5	PI570356	0.001	0.001	0.1039	0.001	0.8931		4	Suceptible
	ADX	PI570372	0.1856	0.3799	0.2233	0.0103	0.2009		2.6	Suceptible
	ADX	PI570373	0.005	0.3492	0.5785	0.001	0.0663		2.07143	Suceptible
	Pop5	PI570382	0	0.001	0.1474	0	0.8516		4	Suceptible
	Pop5	PI570383	0.001	0.001	0.1107	0.001	0.8863		3.71429	Suceptible
	Pop5	PI570394	0.0057	0.003	0.1919	0.001	0.7984		2.5	Suceptible
	ADX	PI570410	0.0927	0.654	0.0923	0.001	0.16		3	Suceptible
	Pop2	PI570415	0.0007	0.8874	0.001	0.1099	0.001		5	Suceptible
	Pop5	PI570453	0.0603	0.0147	0.2052	0.0203	0.6995		4	Suceptible
	ADX	PI570463	0.1817	0.071	0.3047	0.0483	0.3943		5	Suceptible
	ADX	PI570469	0.1571	0.0353	0.1894	0.0387	0.5795		4.5	Suceptible
	ADX	PI570477	0.057	0.047	0.2963	0.0143	0.5853		4.5	Suceptible
	ADX	PI570500	0.0017	0.2508	0.025	0.1312	0.5913		5	Suceptible
	Pop5	PI570504	0.001	0	0.071	0.0007	0.9273		3	Suceptible
	Pop5	PI570509	0	0	0.0003	0.0761	0.9236		4	Suceptible
	Pop5	PI570513	0.001	0.001	0.1696	0.003	0.8254		2.83333	Suceptible
	Pop4	PI570549	0.004	0.002	0.004	0.989	0.001		2	Suceptible
	Pop4	PI570552	0	0	0	1	0		2.6	Suceptible
	ADX	PI570586	0.3169	0.5768	0.0623	0.0427	0.0013		5	Suceptible
	ADX	PI570590	0.0247	0.1207	0.6123	0.0513	0.191		2.75	Suceptible
	ADX	PI570685	0.0639	0.315	0.5654	0.003	0.0526		2	Suceptible
	ADX	PI570695	0.1037	0.3093	0.3333	0.0017	0.252		4	Suceptible
	ADX	PI570702	0.0313	0.2851	0.1026	0.001	0.5799		2	Suceptible
	ADX	PI570711	0.011	0.2536	0.5038	0.002	0.2296		2.25	Suceptible
	ADX	PI570712	0.0303	0.06	0.3204	0.2217	0.3675		3.5	Suceptible
	Pop4	PI570735	0.0163	0.002	0.0816	0.8191	0.0809		4	Suceptible
	Pop5	PI570740	0	0	0.0027	0.0317	0.9656		5	Suceptible
	ADX	PI570748	0.044	0.4375	0.4085	0.001	0.109		5	Suceptible
	ADX	PI570769	0.0087	0.0363	0.435	0.0497	0.4703		3.71429	Suceptible
	ADX	PI570773	0.075	0.0013	0.6205	0.0787	0.2244		3.25	Suceptible
	Pop5	PI570776	0.001	0.001	0.1309	0.001	0.8661		2.25	Suceptible
	Pop5	PI570782	0.0017	0.0574	0.143	0.0463	0.7516		2	Suceptible
	Pop5	PI570784	0.001	0	0	0.104	0.895		5	Suceptible
	Pop5	PI570787	0	0	0	0.0113	0.9887		5	Suceptible
	ADX	PI570802	0.001	0.001	0.3197	0.001	0.6773		4	Suceptible
	Pop5	PI570815	0	0	0	0.001	0.999		5	Suceptible
	ADX	PI570818	0.023	0.0873	0.273	0.0303	0.5863		5	Suceptible
	ADX	PI570823	0	0.6885	0	0.3105	0.001		3.5	Suceptible
	ADX	PI570824	0.009	0.0063	0.5757	0.0853	0.3237		3.8	Suceptible
	ADX	PI570825	0.0003	0.001	0.3729	0	0.6258		3.75	Suceptible
	Pop5	PI570830	0.001	0	0	0	0.999		4.5	Suceptible
	Pop4	PI570833	0.002	0.0093	0.064	0.822	0.1027		2.5	Suceptible
	ADX	PI570837	0	0	0	0.4655	0.5345		5	Suceptible
	Pop4	PI570838	0.001	0	0	0.999	0		3.5	Suceptible
	ADX	PI570856	0.2157	0.318	0.086	0.027	0.3533		4	Suceptible
	Pop4	PI570876	0.0037	0.003	0.005	0.7282	0.2601		4	Suceptible
	ADX	PI570878	0.003	0.0539	0.1359	0.2128	0.5944		4.5	Suceptible
	ADX	PI570888	0.0273	0.0873	0.1957	0.1147	0.575		2.5	Suceptible
	ADX	PI570896	0.3077	0.001	0.001	0.0436	0.6467		3	Suceptible
	ADX	PI570919	0.2506	0.4875	0.2542	0.0067	0.001		3	Suceptible
	ADX	PI570923	0.6218	0.001	0.0013	0.3739	0.002		5	Suceptible
	ADX	PI570926	0.0107	0.255	0.1193	0.048	0.567		4.5	Suceptible
	ADX	PI570929	0.043	0.0267	0.219	0.0307	0.6807		5	Suceptible
	ADX	PI570933	0.0613	0.445	0.0027	0.0603	0.4307		3.33333	Suceptible
	ADX	PI570937	0.012	0.2805	0.1124	0.019	0.5761		2.5	Suceptible
	Pop5	PI570939	0.001	0.001	0.001	0.0851	0.9119		3.75	Suceptible
	Pop5	PI570942	0.002	0.001	0.1119	0	0.8851		4	Suceptible
	Pop4	PI570943	0.001	0	0.003	0.995	0.001		3.6	Suceptible
	Pop2	PI570944	0	0.7041	0.001	0.2939	0.001		2.75	Suceptible
	Pop5	PI570968	0.0007	0	0.002	0.13	0.8673		4.5	Suceptible
	Pop2	PI571023	0.1677	0.8313	0.001	0	0		5	Suceptible
	ADX	PI571027	0.036	0.535	0.2229	0.006	0.2002		2.58333	Suceptible
	Pop2	PI571045	0.1561	0.8023	0.001	0.0403	0.0003		4	Suceptible
	ADX	PI571090	0.002	0.0107	0.071	0.4877	0.4287		4.5	Suceptible
	Pop2	PI571108	0.001	0.9967	0.001	0.0013	0		4	Suceptible
	Pop2	PI571109	0	0.999	0	0.001	0		5	Suceptible
	Pop5	PI571112	0	0	0.001	0.0227	0.9763		2.5	Suceptible
	ADX	PI571116	0.0073	0.0633	0.0703	0.5395	0.3196		4	Suceptible
	Pop2	PI571155	0.0007	0.9983	0	0.001	0		3	Suceptible
	Pop4	PI571164	0.002	0.0213	0.0207	0.906	0.05		5	Suceptible
	Pop4	PI571169	0.002	0.001	0.0757	0.87	0.0514		4.5	Suceptible
	Pop4	PI571215	0.001	0.002	0.001	0.953	0.043		5	Suceptible
	Pop4	PI571218	0	0	0	0.865	0.135		3.75	Suceptible
	Pop2	PI571234	0.0057	0.7825	0.1899	0.001	0.021		2.5	Suceptible
	ADX	PI571267	0.002	0.007	0.0513	0.6697	0.27		3.8	Suceptible
	Pop5	PI571275	0.0127	0.11	0.0147	0.0237	0.839		4.5	Suceptible
	Pop2	PI571278	0.1532	0.8125	0.001	0.0326	0.0007		2.5	Suceptible
	ADX	PI571291	0.031	0.0604	0.2424	0.029	0.6372		2	Suceptible
	ADX	PI571293	0.001	0.2145	0.0727	0.0991	0.6126		3.5	Suceptible
	ADX	PI571325	0	0.0741	0.001	0.2352	0.6897		4.5	Suceptible
	Pop5	PI571333	0.001	0.0043	0.1326	0.0277	0.8344		4.75	Suceptible
	Pop5	PI571341	0	0	0	0	1		5	Suceptible
	ADX	PI571349	0.0477	0.3952	0.4205	0.001	0.1356		2.125	Suceptible
	Pop4	PI571355	0	0	0	1	0		3	Suceptible
	Pop5	PI571359	0.001	0.001	0.116	0	0.882		4.5	Suceptible

## Sheet: Supplementary Table S2
	Supplementary Table S2. Genetic variation and haplotypes found the exon 1 of the candidate rust resistance gene Sobic.008G172800.
		Population		Pop3	Pop5	ADX	ADX	Pop5		ADX	ADX		Pop2	ADX		Pop2		Pop4		Pop3		Pop5	Pop5
		Rust		1	1.125	2	2	2		2.4	3.75		3	3.33333		5		3.6		3.5		4.5	2.21429
		Accessions		PI570548	PI217799	PI568319	PI570702	PI570782		PI570211	PI570825		PI569120	PI570933		PI571109		PI570943		PI568670		PI571275	PI569451
				Haplotypes
	Sobic.008G172800 (exon1)			Hap1	Hap1	Hap1	Hap1	Hap1		Hap2	Hap2		Hap3	Hap3		Hap6		Hap7		Hap4		Hap5	Hap5
	Ch8	61201900		C	C	C	C	C		C	C		G	G		G		G		G		G	G
	Ch8	61201898		T	T	T	T	T		T	T		G	G		G		G		G		G	G
	Ch8	61201852		G	G	G	G	G		G	G		G	G		A		G		G		G	G
	Ch8	61201802		T	T	T	T	T		T	T		T	T		T		C		T		T	T
	Ch8	61201801		A	A	A	A	A		A	A		A	A		A		G		A		A	A
	Ch8	61201800		G	G	G	G	G		G	G		G	G		A		A		G		G	G
	Ch8	61201795		T	T	T	T	T		T	T		C	C		C		T		C		C	C
	Ch8	61201794		G	G	G	G	G		G	G		A	A		A		G		A		A	A
	Ch8	61201791		C	C	C	C	C		C	C		G	G		G		G		G		G	G
	Ch8	61201787		A	A	A	A	A		A	A		G	G		G		G		G		G	G
	Ch8	61201783		G	G	G	G	G		G	G		A	A		A		A		A		A	A
	Ch8	61201782		C	C	C	C	C		C	C		A	A		A		A		A		A	A
	Ch8	61201781		A	A	A	A	A		A	A		G	G		G		G		G		G	G
	Ch8	61201779		G	G	G	G	G		G	G		T	T		T		G		T		T	T
	Ch8	61201774		C	C	C	C	C		C	C		G	G		G		G		G		G	G
	Ch8	61201758		A	A	A	A	A		A	A		G	G		G		G		G		G	G
	Ch8	61201757		G	G	G	G	G		G	G		C	C		C		C		C		C	C
	Ch8	61201751		T	T	T	T	T		T	T		G	G		G		G		G		G	G
	Ch8	61201748		A	A	A	A	A		A	A		A	A		A		A		A		G	G
	Ch8	61201745		G	G	G	G	G		G	G		T	T		G		G		G		G	G
	Ch8	61201744		A	A	A	A	A		A	A		A	A		A		A		G		G	G
	Ch8	61201739		T	T	T	T	T		T	T		G	G		G		G		T		T	T
	Ch8	61201738		C	C	C	C	C		C	C		G	G		G		A		C		C	C
	Ch8	61201737		A	A	A	A	A		A	A		G	G		G		G		G		G	G
	Ch8	61201732		G	G	G	G	G		G	G		G	G		G		C		G		G	G
	Ch8	61201731		A	A	A	A	A		A	A		A	A		A		A		G		G	G
	Ch8	61201729		T	T	T	T	T		T	T		A	A		A		T		T		T	T
	Ch8	61201727		C	C	C	C	C		C	C		A	A		A		C		C		C	C
	Ch8	61201725		A	A	A	A	A		A	A		C	C		A		A		A		A	A
	Ch8	61201710		A	A	A	A	A		A	A		G	G		G		A		G		G	G
	Ch8	61201707		G	G	G	G	G		G	G		A	A		A		G		A		A	A
	Ch8	61201682		T	T	T	T	T		T	T		C	C		C		C		T		C	C
	Ch8	61201680		C	C	C	C	C		C	C		G	G		G		G		C		G	G
	Ch8	61201671		G	G	G	G	G		G	G		G	G		G		C		G		G	G
	Ch8	61201662		G	G	G	G	G		G	G		A	A		A		A		G		A	A
	Ch8	61201654		T	T	T	T	T		A	A		A	A		A		G		A		A	A
	Ch8	61201653		G	G	G	G	G		G	G		A	A		A		A		G		G	G
	Ch8	61201649		C	C	C	C	C		C	C		C	C		C		C		T		C	C
	Ch8	61201648		A	A	A	A	A		A	A		A	A		A		A		T		A	A
	Ch8	61201647		G	G	G	G	G		G	G		G	G		G		G		T		G	G
	Ch8	61201645		A	A	A	A	A		G	G		G	G		G		G		G		G	G
	Ch8	61201644		A	A	A	A	A		A	A		A	A		A		A		G		A	A
	Ch8	61201639		C	C	C	C	C		C	C		C	C		C		C		T		T	T
	Ch8	61201635		C	C	C	C	C		C	C		T	T		T		T		A		A	A
	Ch8	61201634		T	T	T	T	T		T	T		T	T		T		T		A		A	A
	Ch8	61201628		C	C	C	C	C		C	C		T	T		T		T		T		T	T
	Ch8	61201616		G	G	G	G	G		G	G		A	A		A		A		G		A	A
	Ch8	61201604		T	T	T	T	T		C	C		T	T		T		T		C		T	T
	Ch8	61201595		G	G	G	G	G		G	G		G	G		G		G		T		G	G
	Ch8	61201587		A	A	A	A	A		T	T		A	A		A		A		G		A	A
	Ch8	61201586		T	T	T	T	T		A	A		T	T		T		T		T		T	T
	Ch8	61201581		T	T	T	T	T		G	G		G	G		G		G		G		G	G
	Ch8	61201579		G	G	G	G	G		G	G		C	C		C		C		G		C	C
	Ch8	61201575		G	G	G	G	G		G	G		G	G		G		G		T		G	G
	Ch8	61201572		C	C	C	C	C		C	C		C	C		C		C		G		C	C
	Ch8	61201562		T	T	T	T	T		G	G		G	G		G		G		A		G	G
	Ch8	61201508		C	C	C	C	C		C	C		C	C		T		C		C		C	C
	Ch8	61201507		G	G	G	G	G		G	G		C	C		A		C		C		C	C
	Ch8	61201506		A	A	A	A	A		A	A		A	A		G		A		A		A	A
	Ch8	61201500		C	C	C	C	C		C	C		C	C		A		C		C		C	C
	Ch8	61201499		A	A	A	A	A		T	T		A	A		T		A		A		A	A
